# Supplementary material for: Quantum Chemical Stability Analysis of Phthalocyanine Metal One-Dimensional Polymers with Bidentate Ligands
Source: Molecules. 2024 Aug 30;29(17):4111. doi: 10.3390/molecules29174111 (PMC11397396; doi:10.3390/molecules29174111)
Supplement: Supplementary file 1 [file molecules-29-04111-s001.zip]

Archive with 1 entries (1 files):
- molecules-3163657-supplementary.pdf
